# Supplementary material for: De Novo Transcriptome of Mammillaria bombycina (Cactaceae) under In Vitro Conditions and Identification of Glyoxalase Genes
Source: Plants (Basel). 2022 Jan 31;11(3):399. doi: 10.3390/plants11030399 (PMC8838482; doi:10.3390/plants11030399)
Supplement: Supplementary file 1 [file plants-11-00399-s001.zip]

Archive with 1 entries (1 files):
- plants-1483185-supplementary.pdf
